# Supplementary material for: Simulation Bridges LGBTQ+ Educational Gaps in Gynecologic Care: Menstrual Suppression for a Gender and Sexually Diverse Patient
Source: MedEdPORTAL. 2025 Apr 1;21:11511. doi: 10.15766/mep_2374-8265.11511 (PMC11958776; doi:10.15766/mep_2374-8265.11511)
Supplement: Supplementary file 1 — SP Recruitment Materials and Guide.docxLGBTQ+ Resident Training Lecture.pptxResident Door Entry Instructions.docxSP Case.docxChecklist for Observers.docxExample Phrases.docxScripted Debrief.docxPre- and Postsurveys.docx [file mep_2374-8265.11511-s001.zip]

Archive with 9 entries (9 files):
- G. Scripted Debrief.docx
- H. Pre- and Postsurveys.docx
- A. SP Recruitment Materials and Guide.docx
- B. LGBTQ+ Resident Training Lecture.pptx
- C. Resident Door Entry Instructions.docx
- D. SP Case.docx
- E. Checklist for Observers.docx
- F. Example Phrases.docx
- _Educational Summary Report_11511.pdf
